# Supplementary material for: Income and Severe Hypoglycemia in Type 2 Diabetes
Source: JAMA Netw Open. 2025 Jun 2;8(6):e2513293. doi: 10.1001/jamanetworkopen.2025.13293 (PMC12131101; doi:10.1001/jamanetworkopen.2025.13293)
Supplement: Supplement 2. — eTable 1. Detailed Definitions of Baseline Major Comorbidities and Hypoglycemia Outcome in NHID eTable 2. Detailed Definitions of Baseline Major Comorbidities and Hypoglycemia Outcome in UK Biobank eTable 3. Summary of Missing Data in the NHID and UK Biobank Cohorts eTable 4. Baseline Characteristics According to the Duration in the Medical Aid Receipt Group During Index Period in NHID eTable 5. Baseline Characteristics According to the Duration in the 1st Quartile Income Group During Index Period n NHID eTable 6. Baseline Characteristics According to the Duration in the Top 5 Percentile Income Group During Index Period in NHID eTable 7. Baseline Characteristics According to the Duration in the 4th Quartile Income Group During Index Period in NHID eTable 8. Hazard Ratios and 95% CIs for SH Outcomes by Income Group in the Last Year of the Index Period eTable 9. Hazard Ratios and 95% CIs for SH Outcomes by Duration in the Income Group During the Index Period eTable 10. Hazard Ratios and 95% CIs for SH Outcomes by Changes in Income Group Grom the First Year to the Last Year of the Index Period eTable 11. Subgroup Analysis of the Association Between Income Group in the Last Year of the Index Period and SH Outcomes in NHID eTable 12. Subgroup Analysis for SH Outcomes by Duration in the Income Group During the Index Period in NHID eTable 13. Baseline Characteristics by Income Group in UK Biobank Dataset eTable 14. Hazard Ratios and 95% CIs for SH Outcomes by Baseline Income Group in UK Biobank Dataset eTable 15. Subgroup Analysis of the Association Between Income Group in the Last Year of the Index Period and SH Outcomes in UK Biobank [file jamanetwopen-e2513293-s002.xlsx]

## Sheet: Title page
Kim M, Han K, Lee K, et al. Income and severe hypoglycemia in type 2 diabetes. JAMA Netw Open. 2025;8(6):e2513293. doi:10.1001/jamanetworkopen.2025.13293
eTable 1. Detailed Definitions of Baseline Major Comorbidities and Hypoglycemia Outcome in NHID
eTable 2. Detailed Definitions of Baseline Major Comorbidities and Hypoglycemia Outcome in UK Biobank
eTable 3. Summary of Missing Data in the NHID and UK Biobank Cohorts
eTable 4. Baseline Characteristics According to the Duration in the Medical Aid Receipt Group During Index Period in NHID
eTable 5. Baseline Characteristics According to the Duration in the 1st Quartile Income Group During Index Period n NHID
eTable 6. Baseline Characteristics According to the Duration in the Top 5 Percentile Income Group During Index Period in NHID
eTable 7. Baseline Characteristics According to the Duration in the 4th Quartile Income Group During Index Period in NHID
eTable 8. Hazard Ratios and 95% CIs for SH Outcomes by Income Group in the Last Year of the Index Period
eTable 9. Hazard Ratios and 95% CIs for SH Outcomes by Duration in the Income Group During the Index Period
eTable 10. Hazard Ratios and 95% CIs for SH Outcomes by Changes in Income Group Grom the First Year to the Last Year of the Index Period
eTable 11. Subgroup Analysis of the Association Between Income Group in the Last Year of the Index Period and SH Outcomes in NHID
eTable 12. Subgroup Analysis for SH Outcomes by Duration in the Income Group During the Index Period in NHID
eTable 13. Baseline Characteristics by Income Group in UK Biobank Dataset
eTable 14. Hazard Ratios and 95% CIs for SH Outcomes by Baseline Income Group in UK Biobank Dataset
eTable 15. Subgroup Analysis of the Association Between Income Group in the Last Year of the Index Period and SH Outcomes in UK Biobank

## Sheet: eTable 1
	eTable 1. Detailed definitions of baseline major comorbidities and hypoglycemia outcome in NHID
	Disease		Path
	Baseline hypertension	1	Diagnostic ICD-10 code	I10-I15
	1 or (2 or 3)	2	Systolic blood pressure	≥140 mm Hg
		3	Diastolic blood pressure	≥90 mm Hg
	Baseline dyslipidemia	1	Diagnostic ICD-10 code	E78
	1 or 2	2	Total cholesterol	≥240 mg/dL
	Baseline chronic kidney disease	1	estimated glomerular filtration rate	<60 mL/min/1.73m2
	Baseline severe hypoglycemia and severe hypoglycemia outcome	1	Diagnostic ICD-10 code	E160, E161, E162, E1163, E1363, E1463
			(hospital admission and emergency department visit records with a primary diagnosis of hypoglycemia

## Sheet: eTable 2
	eTable 2. Detailed definitions of baseline major comorbidities and hypoglycemia outcome in UK biobank
	Disease		Path	Field ID
	Baseline type 2 diabetes mellitus	1	Verbal interview	Non-cancer illness, self-report (20002)	Diabetes (1220)
	(1 or 2 or 3 or 4 or 5 ) - (6 or 7)				Type 2 diabetes (1223)
		2	Touchscreen	Diabetes diagnosed by doctor (2443)	Yes
		3	First occurrence before enrollment	First reported of non-insulin-dependent diabetes mellitus (130708, 130709)	E11.x
				First reported of unspecified diabetes mellitus (130714, 130715)	E14.x
		4	Medication	Treatment/medication code (20003)	Insulin (1140883066)
					Metformin (1140884600, 1141189090)
					Sulfonylurea (1141152590, 1140874744, 1140874718, 1141156984)
					Acarbose (1140868902)
					Thiazolidinedione (1141171646)
					Meglitinide (1141168660, 1141173882)
		5	HbA1c at baseline	Glycated hemoglobin (HbA1c) (30750)	≥6.5%
		6	Verbal interview for exclusion type 1 diabetes	Non-cancer illness, self-report (20002)	Type 1 diabetes (1222)
		7	First occurrence for exclusion type 1 diabetes	First reported of insulin-dependent diabetes mellitus (130706, 130707)	E10.x
	Baseline dyslipidemia	1	Verbal interview	Non-cancer illness, self-report (20002)	High cholesterol (1473)
	1 or 2 or 3	2	First occurrence before enrollment	First reported of disorders of lipoprotein metabolism and other lipidemia (130815, 130816)	E78.x
		3	Medication	Medication for cholesterol, blood pressure or diabetes (6177)	Cholesterol lowering medication
	Baseline hypertension	1	Verbal interview	Non-cancer illness, self-report (20002)	1065, 1072
	1 or 2 or 3 or 4	2	Touchscreen	Vascular/heart problems diagnosed by doctor (6150)	High blood pressure
		3	First occurrence before enrollment	First reported of essential hypertension (131286, 131287)	I10.x
				First reported of hypertensive heart disease (131288, 131289)	I11.x
				First reported of hypertensive renal disease (131290, 131291)	I12.x
				First reported of hypertensive heart and renal disease (131292, 131293)	I13.x
				First reported of secondary hypertension (131294, 131295)	I15.x
		4	Medication	Medication for cholesterol, blood pressure or diabetes (6177)	Blood pressure medication
	Baseline chronic kidney disease	1	Verbal interview	Non-cancer illness, self-report (20002)	Renal/kidney failure (1192)
	1 or 2				Renal failure requiring dialysis (1193)
					Renal failure not requiring dialysis (1194)
		2	First occurrence before enrollment	First reported of chronic renal failure (132030, 132031)	N18.x
				First reported of unspecified renal failure (132032, 132033)	N19.x
	Baseline severe hypoglycemia	1	Hospital inpatient data	Summary Diagnosis (ICD10, 41270)	E162
	and severe hypoglycemia outcome			Summary Diagnosis (ICD9, 41271)	2512

## Sheet: eTable 3
	eTable 3. Summary of Missing Data in the NHID and UK Biobank Cohorts
	NHID			UK biobank
	Variable	Missing number	Missing rate (%)	Variable	Missing number	Missing rate (%)
	Total	1980472		Total	20817
	1st Income	66649	3.37	Income	3530	16.96
	2nd Income	62477	3.15	Alcohol drinking	26	0.12
	3rd Income	48095	2.43	Height	114	0.55
	4th Income	33446	1.69	Weight	136	0.65
	5th Income	30774	1.55	Blood pressure	56	0.27
	Glucose	112	0.01	HbA1c	1084	5.21
	Lipid profiles	19897	1	Total cholesterol	975	4.68
	Blood pressure	184	0.01	Triglyceride	1008	4.84
	Height	1155	0.06	HDL-cholesterol	2656	12.76
	Weight	1155	0.06	LDL-cholesterol	1041	5.00
	Smoking	603	0.03	Serum creatinine	1087	5.22
	Drinking	2177	0.11
	Physical activity	2073	0.1
	Serum creatinine	122	0.01

## Sheet: eTable 4
	eTable 4. Baseline characteristics according to the duration in the medical aid receipt group during index period in NHID
		Duration in the medical aid receipt group during index period						P for trends
		0 years	1 year	2 years	3 years	4 years	5 years
		1770527	11378	6805	5634	5488	38530
	Age, mean (SD), y	57.1 ± 8.1	57.1 ± 7.3	56.6 ± 7.1	56.1 ± 7.1	55.9 ± 6.9	56.4 ± 6.7	<0.0001
	Sex, No. (%)							<0.0001
	Male	1121904 (63.4)	6045 (53.1)	3585 (52.7)	3005 (53.3)	3005 (54.8)	19719 (51.2)
	Female	648623 (36.6)	5333 (46.9)	3220 (47.3)	2629 (46.7)	2483 (45.2)	18811 (48.8)
	Smoking, No. (%)							<0.0001
	Non	900165 (50.8)	5971 (52.5)	3549 (52.2)	2913 (51.7)	2755 (50.2)	21274 (55.2)
	Ex-smoker	429638 (24.3)	1931 (17.0)	1134 (16.7)	904 (16.1)	885 (16.1)	5590 (14.5)
	Current smoker	440724 (24.9)	3476 (30.6)	2122 (31.2)	1817 (32.3)	1848 (33.7)	11666 (30.3)
	Drinking, No. (%)							<0.0001
	Non drinker	935307 (52.8)	7409 (65.1)	4527 (66.5)	3769 (66.9)	3686 (67.2)	28405 (73.7)
	Mild drinker	651168 (36.8)	2916 (25.6)	1703 (25.0)	1367 (24.3)	1323 (24.1)	7614 (19.8)
	Heavy drinker	184052 (10.4)	1053 (9.3)	575 (8.5)	498 (8.8)	479 (8.7)	2511 (6.5)
	Insulin user, No. (%)	152063 (8.6)	2015 (17.7)	1253 (18.4)	1092 (19.4)	1047 (19.1)	7710 (20.0)	<0.0001
	Duration of diabetes, No. (%)							<0.0001
	New onset	210655 (11.9)	877 (7.7)	515 (7.6)	444 (7.9)	403 (7.3)	2553 (6.6)
	<5 years	778296 (44.0)	4688 (41.2)	2772 (40.7)	2357 (41.9)	2260 (41.2)	13828 (35.9)
	<10 years	372209 (21.0)	2834 (24.9)	1829 (26.9)	1423 (25.3)	1451 (26.4)	12807 (33.2)
	≥10 years	409367 (23.1)	2979 (26.2)	1689 (24.8)	1410 (25.0)	1374 (25.0)	9342 (24.3)
	Previous SH, No. (%)	19348 (1.1)	393 (3.5)	240 (3.5)	238 (4.2)	222 (4.1)	1693 (4.4)
	Fasting glucose, median (IQR), mg/dL	135 (122-158)	135 (116-161)	135 (116-162)	134 (115-163)	133 (116-161)	132 (112-159)	<0.0001
	BMI, mean (SD), kg/m2	25.4 ± 3.4	25.3 ± 4.0	25.3 ± 4.1	25.2 ± 4.1	25.4 ± 4.2	25.5 ± 4.3	<0.0001
	Obesity category, No. (%)							<0.0001
	Underweight (< 18.5 kg/m2)	18926 (1.1)	280 (2.5)	193 (2.8)	155 (2.8)	149 (2.7)	1213 (3.2)
	Normal weight (18.5-22.9 kg/m2)	395774 (22.4)	2945 (25.9)	1768 (26.0)	1494 (26.5)	1420 (25.9)	9646 (25.0)
	Overweight (23.0-24.9 kg/m2)	431768 (24.4)	2468 (21.7)	1430 (21.0)	1198 (21.3)	1115 (20.3)	7620 (19.8)
	Obesity Class I (25.0-29.9 kg/m2)	761915 (43.0)	4369 (38.4)	2600 (38.2)	2128 (37.8)	2085 (38.0)	14671 (38.1)
	Obesity Class II (≥30.0 kg/m2)	162144 (9.2)	1316 (11.6)	814 (12.0)	659 (11.7)	719 (13.1)	5380 (14.0)
	Obesity, No. (%)	924059 (52.2)	5685 (50.0)	3414 (50.2)	2787 (49.5)	2804 (51.1)	20051 (52.0)	<0.0001
	Waist circumference, mean (SD), cm	86.0 ± 8.8	85.8 ± 9.6	85.8 ± 9.9	85.8 ± 10.1	86.3 ± 10.2	86.6 ± 10.5	<0.0001
	Abdominal obesity, No. (%)	723934 (40.9)	3610 (31.7)	2093 (30.8)	1728 (30.7)	1816 (33.1)	12021 (31.2)	<0.0001
	Hypertension, No. (%)	975585 (55.1)	6882 (60.5)	4217 (62.0)	3397 (60.3)	3311 (60.3)	23859 (61.9)	<0.0001
	Systolic blood pressure, mean (SD), mm Hg	127.8 ± 14.8	127.4 ± 16.0	126.8 ± 15.7	126.4 ± 16.1	126.2 ± 15.3	125.6 ± 15.7	<0.0001
	Diastolic blood pressure, mean (SD), mm Hg	78.4 ± 9.8	78.0 ± 10.2	77.7 ± 10.2	77.6 ± 10.4	77.61 ± 10.1	77.2 ± 10.2	<0.0001
	Dyslipidemia, No. (%)	1030861 (58.2)	7028 (61.8)	4298 (63.2)	3558 (63.2)	3426 (62.4)	25258 (65.6)	<0.0001
	Total cholesterol, median (IQR), mg/dL	183 (154-214)	178 (150-209)	177 (149-209)	176 (149-210)	177 (148-208)	174 (147-206)	<0.0001
	Triglyceride, geometric mean (95% CI), mg/dL	139 (139-139)	140 (138-141)	140 (138-142)	142 (140-144)	141 (139-143)	140 (139-141)	<0.0001
	HDL-cholesterol, median (IQR), mg/dL	50 (42-60)	50 (41-59)	49 (40-58)	49 (39-57)	48 (37-56)	35 (28-42)	<0.0001
	LDL-cholesterol, median (IQR), mg/dL	100 (75-128)	96 (71-123)	95 (71-123)	93 (70-122)	94 (70-122)	93 (70-121)	<0.0001
	Myocardial infarction, No. (%)	21854 (1.2)	265 (2.3)	177 (2.6)	135 (2.4)	135 (2.5)	927 (2.4)	<0.0001
	Ischemic stroke, No. (%)	62054 (3.5)	863 (7.6)	532 (7.8)	489 (8.7)	491 (9.0)	3517 (9.1)	<0.0001
	Chronic kidney disease, No. (%)	125298 (7.1)	1325 (11.7)	808 (11.9)	712 (12.6)	641 (11.7)	4857 (12.6)	<0.0001
	Estimated GFR, median (IQR), ml/min/1.73m2	88.1 (74.8-103.6)	87.2 (72.2-105.3)	86.8 (71.7-105.7)	85.6 (71.7-105.0)	84.6 (71.7-105.0)	83.5 (70.0-104.3)	<0.0001
	NHID, the Korean national health information database; SH, severe hypoglycemia; GFR, glomerular filtration rate

## Sheet: eTable 5
	eTable 5. Baseline characteristics according to the duration in the 1st quartile income group during index period in NHID
		Duration in the 1st Quartile Income Group During Index Period						P for trends
		0 years	1 year	2 years	3 years	4 years	5 years
		1117712	196921	136128	108397	95525	183679
	Age, mean (SD), y	56.8 ± 8.2	57.0 ± 7.9	57.3 ± 7.9	57.6 ± 7.9	57.9 ± 7.9	58.1 ± 7.4	<0.0001
	Sex, No. (%)							<0.0001
	Male	751456 (67.2)	116360 (59.1)	77081 (56.6)	59549 (54.9)	51498 (53.9)	101319 (55.2)
	Female	366256 (32.8)	80561 (40.9)	59047 (43.4)	48848 (45.1)	44027 (46.1)	82360 (44.8)
	Smoking, No. (%)							<0.0001
	Non	542266 (48.5)	104384 (53.0)	74670 (54.9)	60798 (56.1)	54120 (56.7)	100389 (54.7)
	Ex-smoker	293306 (26.2)	43373 (22.0)	28576 (21.0)	21946 (20.3)	18708 (19.6)	34173 (18.6)
	Current smoker	282140 (25.2)	49164 (25.0)	32882 (24.2)	25653 (23.7)	22697 (23.8)	49117 (26.7)
	Drinking, No. (%)							<0.0001
	Non drinker	563283 (50.4)	108247 (55.0)	77414 (56.9)	63078 (58.2)	56574 (59.2)	114507 (62.3)
	Mild drinker	431732 (38.6)	68488 (34.8)	45826 (33.7)	35549 (32.8)	30663 (32.1)	53833 (29.3)
	Heavy drinker	122697 (11.0)	20186 (10.3)	12888 (9.5)	9770 (9.0)	8288 (8.7)	15339 (8.4)
	Insulin user, No. (%)	93745 (8.4)	17996 (9.1)	12785 (9.4)	10161 (9.4)	9089 (9.5)	21404 (11.7)	<0.0001
	Duration of diabetes, No. (%)							<0.0001
	New onset	134276 (12.0)	22850 (11.6)	15503 (11.4)	12127 (11.2)	10945 (11.5)	19746 (10.8)
	<5 years	494190 (44.2)	86860 (44.1)	59369 (43.6)	46996 (43.4)	41236 (43.2)	75550 (41.1)
	<10 years	233899 (20.9)	41602 (21.1)	29011 (21.3)	23212 (21.4)	20313 (21.3)	44516 (24.2)
	≥10 years	255347 (22.9)	45609 (23.2)	32245 (23.7)	26062 (24.0)	23031 (24.1)	43867 (23.9)
	Previous SH, No. (%)	11553 (1.0)	2406 (1.2)	1755 (1.3)	1373 (1.3)	1318 (1.4)	3729 (2.0)
	Fasting glucose, median (IQR), mg/dL	135 (122-158)	135 (122-159)	135 (122-160)	135 (121-159)	135 (121-159)	134 (119-160)	<0.0001
	BMI, mean (SD), kg/m2	25.4 ± 3.4	25.3 ± 3.5	25.3 ± 3.5	25.3 ± 3.5	25.3 ± 3.5	25.3 ± 3.7	<0.0001
	Obesity category, No. (%)							<0.0001
	Underweight (< 18.5 kg/m2)	10667 (1.0)	2430 (1.2)	1672 (1.2)	1450 (1.3)	1278 (1.3)	3419 (1.9)
	Normal weight (18.5-22.9 kg/m2)	242198 (21.7)	45793 (23.3)	31835 (23.4)	25894 (23.9)	22900 (24.0)	44427 (24.2)
	Overweight (23.0-24.9 kg/m2)	274545 (24.6)	47323 (24.0)	32802 (24.1)	25902 (23.9)	22768 (23.8)	42259 (23.0)
	Obesity Class I (25.0-29.9 kg/m2)	488733 (43.7)	82975 (42.1)	56983 (41.9)	44933 (41.5)	39559 (41.4)	74585 (40.6)
	Obesity Class II (≥30.0 kg/m2)	101569 (9.1)	18400 (9.3)	12836 (9.4)	10218 (9.4)	9020 (9.4)	18989 (10.3)
	Obesity, No. (%)	590302 (52.8)	101375 (51.5)	69819 (51.3)	55151 (50.9)	48579 (50.9)	93574 (50.9)	<0.0001
	Waist circumference, mean (SD), cm	86.3 ± 8.7	85.7 ± 8.9	85.6 ± 9.0	85.5 ± 9.0	85.5 ± 9.0	86 ± 9.4	<0.0001
	Abdominal obesity, No. (%)	487156 (43.6)	73618 (37.4)	48885 (35.9)	37825 (34.9)	32962 (34.5)	64756 (35.3)	<0.0001
	Hypertension, No. (%)	609838 (54.6)	108520 (55.1)	75796 (55.7)	60627 (55.9)	54073 (56.6)	108397 (59.0)	<0.0001
	Systolic blood pressure, mean (SD), mm Hg	127.8 ± 14.6	127.8 ± 15.0	127.8 ± 15.0	127.7 ± 15.0	127.7 ± 15.1	127.5 ± 15.3	<0.0001
	Diastolic blood pressure, mean (SD), mm Hg	78.5 ± 9.8	78.3 ± 10.0	78.3 ± 9.9	78.1 ± 9.9	78.0 ± 9.9	77.9 ± 9.9	<0.0001
	Dyslipidemia, No. (%)	649092 (58.1)	114427 (58.1)	79632 (58.5)	63512 (58.6)	56256 (58.9)	111510 (60.7)	<0.0001
	Total cholesterol, median (IQR), mg/dL	182 (154-213)	183 (155-215)	183 (154-214)	182 (154-214)	183 (154-214)	180 (152-212)	<0.0001
	Triglyceride, geometric mean (95% CI), mg/dL	140.0 (139.9-140.1)	137.9 (137.5-138.2)	137.3 (136.9-137.8)	136.2 (135.75-136.7)	137.0 (136.5-137.5)	139.8 (139.4-140.2)	<0.0001
	HDL-cholesterol, median (IQR), mg/dL	50 (42-60)	50 (42-59)	50 (43-59)	50 (41-60)	50 (42-59)	49 (40-58)	<0.0001
	LDL-cholesterol, median (IQR), mg/dL	100 (75-128)	100 (76-128)	100 (75-128)	100 (75-128)	100 (75-128)	98 (73-126)	<0.0001
	Myocardial infarction, No. (%)	13418 (1.2)	2517 (1.3)	1827 (1.3)	1394 (1.3)	1242 (1.3)	3095 (1.7)	<0.0001
	Ischemic stroke, No. (%)	37660 (3.4)	7213 (3.7)	5154 (3.8)	4305 (4.0)	3886 (4.1)	9728 (5.3)	<0.0001
	Chronic kidney disease, No. (%)	75607 (6.8)	14136 (7.2)	10178 (7.5)	8209 (7.6)	7719 (8.1)	17792 (9.7)	<0.0001
	Estimated GFR, median (IQR), ml/min/1.73m2	88.1 (75.4-103.6)	88.8 (74.8-104.3)	88.8 (74.5-104.3)	88.6 (74.0-103.9)	88.1 (73.5-103.6)	84.6 (72.2-103.0)	<0.0001
	NHID, the Korean national health information database; SH, severe hypoglycemia; GFR, glomerular filtration rate

## Sheet: eTable 6
	eTable 6. Baseline characteristics according to the duration in the top 5 percentile income group during index period in NHID
		Duration in the Top 5 Percentile Income Group During Index Period						P for trends
		0 years	1 year	2 years	3 years	4 years	5 years
		1637240	58005	34109	27136	25554	56318
	Age, mean (SD), y	57.1 ± 8.1	57.5 ± 8.1	57.8 ± 8.0	57.57 ± 8.03	57.23 ± 7.9	57.3 ± 7.5	<0.0001
	Sex, No. (%)							<0.0001
	Male	1017719 (62.2)	38263 (66.0)	22793 (66.8)	18549 (68.4)	17854 (69.9)	42085 (74.7)
	Female	619521 (37.8)	19742 (34.0)	11316 (33.2)	8587 (31.6)	7700 (30.1)	14233 (25.3)
	Smoking, No. (%)							<0.0001
	Non	840659 (51.4)	28744 (49.6)	16830 (49.3)	13166 (48.5)	12099 (47.4)	25129 (44.6)
	Ex-smoker	380299 (23.2)	15857 (27.3)	9745 (28.6)	7938 (29.3)	7729 (30.3)	18514 (32.9)
	Current smoker	416282 (25.4)	13404 (23.1)	7534 (22.1)	6032 (22.2)	5726 (22.4)	12675 (22.5)
	Drinking, No. (%)							<0.0001
	Non drinker	886851 (54.2)	29396 (50.7)	16976 (49.8)	13244 (48.8)	11991 (46.9)	24645 (43.8)
	Mild drinker	583674 (35.7)	22271 (38.4)	13277 (38.9)	10828 (39.9)	10666 (41.7)	25375 (45.1)
	Heavy drinker	166715 (10.2)	6338 (10.9)	3856 (11.3)	3064 (11.3)	2897 (11.3)	6298 (11.19)
	Insulin user, No. (%)	148424 (9.1)	5027 (8.7)	3003 (8.8)	2262 (8.3)	2062 (8.1)	4402 (7.8)	<0.0001
	Duration of diabetes, No. (%)							<0.0001
	New onset	195303 (11.9)	5683 (9.8)	3362 (9.9)	2694 (9.9)	2596 (10.2)	5809 (10.3)
	<5 years	717059 (43.8)	25258 (43.5)	14632 (42.9)	11838 (43.6)	11138 (43.6)	24276 (43.1)
	<10 years	348313 (21.3)	12799 (22.1)	7515 (22.0)	5837 (21.5)	5731 (22.4)	12358 (21.9)
	≥10 years	376565 (23.0)	14265 (24.6)	8600 (25.2)	6767 (24.9)	6089 (23.8)	13875 (24.6)
	Previous SH, No. (%)	20386 (1.3)	580 (1.0)	293 (0.9)	239 (0.9)	214 (0.8)	422 (0.8)
	Fasting glucose, median (IQR), mg/dL	135 (122-159)	134 (121-156)	134 (121-155)	134 (121-155)	134 (121-154)	134 (121-153)	<0.0001
	BMI, mean (SD), kg/m2	25.4 ± 3.5	25.4 ± 3.3	25.4 ± 3.3	25.4 ± 3.2	25.4 ± 3.2	25.3 ± 3.1	<0.0001
	Obesity category, No. (%)							<0.0001
	Underweight (< 18.5 kg/m2)	19437 (1.2)	473 (0.8)	272 (0.8)	193 (0.7)	195 (0.8)	346 (0.6)
	Normal weight (18.5-22.9 kg/m2)	370269 (22.6)	12627 (21.8)	7228 (21.2)	5745 (21.2)	5342 (20.9)	11836 (21.0)
	Overweight (23.0-24.9 kg/m2)	394036 (24.1)	14530 (25.1)	8813 (25.8)	6895 (25.4)	6509 (25.5)	14816 (26.3)
	Obesity Class I (25.0-29.9 kg/m2)	698615 (42.7)	25505 (44.0)	14945 (43.8)	12088 (44.6)	11462 (44.9)	25153 (44.7)
	Obesity Class II (≥30.0 kg/m2)	154883 (9.5)	4870 (8.4)	2851 (8.4)	2215 (8.2)	2046 (8.0)	4167 (7.4)
	Obesity, No. (%)	853498 (52.1)	30375 (52.4)	17796 (52.2)	14303 (52.7)	13508 (52.9)	29320 (52.1)	<0.0001
	Waist circumference, mean (SD), cm	86.0 ± 8.9	86.3 ± 8.6	86.4 ± 8.6	86.5 ± 8.5	86.4 ± 8.5	86.6 ± 8.3	<0.0001
	Abdominal obesity, No. (%)	651777 (39.8)	25552 (44.1)	15365 (45.1)	12505 (46.1)	12028 (47.1)	27975 (49.7)	<0.0001
	Hypertension, No. (%)	911524 (55.7)	31037 (53.5)	18240 (53.5)	14270 (52.6)	13328 (52.2)	28852 (51.2)	<0.0001
	Systolic blood pressure, mean (SD), mm Hg	127.9 ± 14.9	127.0 ± 14.4	126.7 ± 14.3	126.6 ± 14.0	126.3 ± 14.1	126.0 ± 14.0	<0.0001
	Diastolic blood pressure, mean (SD), mm Hg	78.4 ± 9.9	77.9 ± 9.8	77.7 ± 9.7	77.8 ± 9.6	77.7 ± 9.6	77.8 ± 9.4	<0.0001
	Dyslipidemia, No. (%)	952044 (58.2)	35095 (60.5)	21102 (61.9)	16480 (60.7)	15579 (61.0)	34129 (60.6)	<0.0001
	Total cholesterol, median (IQR), mg/dL	183 (154-214)	181 (152-212)	180 (152-211)	180 (152-211)	181 (153-211)	179 (151-209)	<0.0001
	Triglyceride, geometric mean (95% CI), mg/dL	139 (139-139)	136 (136-137)	136 (135-136)	136 (135-137)	135 (135-136)	134 (134-135)	<0.0001
	HDL-cholesterol, median (IQR), mg/dL	50 (41-60)	49 (40-60)	49 (40-59)	49 (38-59)	49 (39-60)	48 (38-58)	<0.0001
	LDL-cholesterol, median (IQR), mg/dL	100 (75-128)	99 (75-127)	98 (74-126)	99 (75-127)	100 (75-128)	98 (75-126)	<0.0001
	Myocardial infarction, No. (%)	21142 (1.3)	700 (1.2)	410 (1.2)	293 (1.1)	300 (1.2)	648 (1.2)	<0.0001
	Ischemic stroke, No. (%)	61387 (3.8)	1970 (3.4)	1148 (3.4)	852 (3.1)	825 (3.2)	1764 (3.1)	<0.0001
	Chronic kidney disease, No. (%)	120695 (7.4)	3921 (6.8)	2306 (6.8)	1788 (6.6)	1529 (6.0)	3402 (6.0)	<0.0001
	Estimated GFR, median (IQR), ml/min/1.73m2	88.1 (74.5-103.6)	88.1 (74.8-103.6)	88.1 (74.5-103.6)	88.1 (75.1-103.3)	88.1 (75.4-103.6)	88.1 (75.1-103.3)	<0.0001
	NHID, the Korean national health information database; SH, severe hypoglycemia; GFR, glomerular filtration rate

## Sheet: eTable 7
	eTable 7. Baseline characteristics according to the duration in the 4th quartile income group during index period in NHID
		Duration in the 4th Quartile Income Group During Index Period						P for trends
		0 years	1 year	2 years	3 years	4 years	5 years
		1007359	151672	106783	95066	97970	379512
	Age, mean (SD), y	57.1 ± 8.0	57.3 ± 8.3	57.5 ± 8.2	57.7 ± 8.16	57.58 ± 8.22	56.65 ± 8.15	<0.0001
	Sex, No. (%)							<0.0001
	Male	607003 (60.3)	94187 (62.1)	66388 (62.2)	59607 (62.7)	62163 (63.5)	267915 (70.6)
	Female	400356 (39.7)	57485 (37.9)	40395 (37.8)	35459 (37.3)	35807 (36.5)	111597 (29.4)
	Smoking, No. (%)							<0.0001
	Non	523597 (52.0)	78684 (51.9)	55475 (52.0)	49601 (52.2)	50648 (51.7)	178622 (47.1)
	Ex-smoker	217314 (21.6)	36275 (23.9)	26328 (24.7)	24083 (25.3)	25287 (25.8)	110795 (29.2)
	Current smoker	266448 (26.5)	36713 (24.2)	24980 (23.4)	21382 (22.5)	22035 (22.5)	90095 (23.8)
	Drinking, No. (%)							<0.0001
	Non drinker	561397 (55.7)	81777 (53.9)	57651 (54.0)	50962 (53.6)	51970 (53.0)	179346 (47.3)
	Mild drinker	345998 (34.4)	54110 (35.7)	37850 (35.5)	34199 (36.0)	35797 (36.5)	158137 (41.7)
	Heavy drinker	99964 (9.9)	15785 (10.4)	11282 (10.6)	9905 (10.4)	10203 (10.4)	42029 (11.1)
	Insulin user, No. (%)	94885 (9.4)	13603 (9.0)	9487 (8.9)	8444 (8.9)	8591 (8.8)	30170 (7.9)	<0.0001
	Duration of diabetes, No. (%)							<0.0001
	New onset	124233 (12.3)	16991 (11.2)	11449 (10.7)	9898 (10.4)	10202 (10.4)	42674 (11.2)
	<5 years	440244 (43.7)	65963 (43.5)	46597 (43.6)	41056 (43.2)	42331 (43.2)	168010 (44.3)
	<10 years	214882 (21.3)	32382 (21.4)	22775 (21.3)	20642 (21.7)	21314 (21.8)	80558 (21.2)
	≥10 years	228000 (22.6)	36336 (24.0)	25962 (24.3)	23470 (24.7)	24123 (24.6)	88270 (23.3)
	Previous SH, No. (%)	13556 (1.4)	1728 (1.1)	1242 (1.2)	1080 (1.1)	1119 (1.1)	3409 (0.9)
	Fasting glucose, median (IQR), mg/dL	135 (122-160)	135 (122-158)	135 (121-158)	134 (121-157)	134 (121-156)	134 (122-156)	<0.0001
	BMI, mean (SD), kg/m2	25.4 ± 3.6	25.4 ± 3.4	25.4 ± 3.4	25.4 ± 3.4	25.4 ± 3.3	25.4 ± 3.3	<0.0001
	Obesity category, No. (%)							<0.0001
	Underweight (< 18.5 kg/m2)	13725 (1.4)	1511 (1.0)	978 (0.9)	950 (1.0)	857 (0.9)	2895 (0.8)
	Normal weight (18.5-22.9 kg/m2)	234559 (23.3)	33932 (22.4)	23371 (21.9)	20908 (22.0)	21491 (21.9)	78786 (20.8)
	Overweight (23.0-24.9 kg/m2)	238442 (23.7)	37260 (24.6)	26283 (24.6)	23473 (24.7)	24395 (24.9)	95746 (25.2)
	Obesity Class I (25.0-29.9 kg/m2)	422608 (42.0)	64977 (42.8)	46437 (43.5)	41324 (43.5)	42637 (43.5)	169785 (44.7)
	Obesity Class II (≥30.0 kg/m2)	98025 (9.7)	13992 (9.2)	9714 (9.1)	8411 (8.9)	8590 (8.8)	32300 (8.5)
	Obesity, No. (%)	520633 (51.7)	78969 (52.1)	56151 (52.6)	49735 (52.3)	51227 (52.3)	202085 (53.3)	<0.0001
	Waist circumference, mean (SD), cm	85.9 ± 9.0	86.0 ± 8.8	86.1 ± 8.8	86.1 ± 8.7	86.1 ± 8.7	86.5 ± 8.5	<0.0001
	Abdominal obesity, No. (%)	382642 (38.0)	61324 (40.4)	43533 (40.8)	39288 (41.3)	41032 (41.9)	177383 (46.7)	<0.0001
	Hypertension, No. (%)	569551 (56.5)	83557 (55.1)	58681 (55.0)	52302 (55.0)	53545 (54.7)	199615 (52.6)	<0.0001
	Systolic blood pressure, mean (SD), mm Hg	128.1 ± 15.1	127.7 ± 14.7	127.6 ± 14.7	127.5 ± 14.6	127.4 ± 14.6	127.0 ± 14.2	<0.0001
	Diastolic blood pressure, mean (SD), mm Hg	78.5 ± 9.9	78.3 ± 9.9	78.2 ± 9.8	78.1 ± 9.8	78.1 ± 9.8	78.3 ± 9.6	<0.0001
	Dyslipidemia, No. (%)	582942 (57.9)	89103 (58.8)	63442 (59.4)	56954 (59.9)	58677 (59.9)	223311 (58.8)	<0.0001
	Total cholesterol, median (IQR), mg/dL	183 (154-214)	183 (154-214)	182 (153-213)	181 (153-212)	181 (153-212)	181 (153-212)	<0.0001
	Triglyceride, geometric mean (95% CI), mg/dL	140 (139-140)	138 (137-138)	137 (137-138)	136 (136-137)	137 (136-137)	139 (138-139)	<0.0001
	HDL-cholesterol, median (IQR), mg/dL	50 (42-60)	50 (43-59)	50 (42-59)	50 (41-60)	50 (40-59)	49 (39-59)	<0.0001
	LDL-cholesterol, median (IQR), mg/dL	100 (75-128)	100 (75-128)	100 (75-128)	99 (75-127)	99 (75-127)	100 (75-128)	<0.0001
	Myocardial infarction, No. (%)	13606 (1.4)	2013 (1.3)	1270 (1.2)	1148 (1.2)	1207 (1.2)	4249 (1.1)	<0.0001
	Ischemic stroke, No. (%)	39772 (4.0)	5499 (3.6)	3768 (3.5)	3409 (3.6)	3561 (3.6)	11937 (3.2)	<0.0001
	Chronic kidney disease, No. (%)	77356 (7.7)	10863 (7.2)	7704 (7.2)	6752 (7.1)	7033 (7.2)	23933 (6.3)	<0.0001
	Estimated GFR, median (IQR), ml/min/1.73m2	88.6 (74.3-104.3)	88.6 (74.8-103.6)	88.1 (74.5-103.6)	88.1 (74.8-103.6)	88.1 (74.8-103.6)	87.2 (75.4-102.7)	<0.0001
	Estimated GFR, mean (SD), ml/min/1.73m2	91.3 ± 52.6	91.7 ± 55.2	90.9 ± 49.7	91.1 ± 51.7	91.2 ± 54.1	91.4 ± 55.5	<0.0001
	NHID, the Korean national health information database; SH, severe hypoglycemia; GFR, glomerular filtration rate

## Sheet: eTable 8
	eTable 8. Hazard ratios and 95% CIs for SH outcomes by income group in the last year of the index period
	Income group for the Last Year of the Index Period	Event/number	Person-year	Incidence rate per 1,000 person-year	Model 1	Model 2	Model 3	Model 4	Model 5	Model 6
	4th Quartile	6303/583991	3.89682e+06	1.61747	Reference	Reference	Reference	Reference	Reference	Reference
	3rd Quartile	5896/460475	3.05647e+06	1.92902	1.19 (1.15-1.24)	1.21 (1.16-1.25)	1.18 (1.14-1.22)	1.18 (1.14-1.22)	1.17 (1.13-1.21)	1.17 (1.13-1.21)
	2nd Quartile	5198/366434	2.41737e+06	2.15027	1.33 (1.28-1.38)	1.36 (1.31-1.41)	1.31 (1.27 -1.36)	1.33 (1.28-1.38)	1.32 (1.28-1.37)	1.33 (1.28-1.38)
	1st Quartile	5500/372678	2.4552e+06	2.24015	1.38 (1.34-1.44)	1.34 (1.29-1.39)	1.29 (1.25-1.34)	1.31 (1.26-1.35)	1.30 (1.25-1.35)	1.31 (1.25-1.36)
	Medical aid receipient	2306/54784	347024	6.64508	4.10 (3.91-4.30)	4.49 (4.28-4.71)	4.01 (3.82-4.21)	2.74 (2.61-2.88)	2.45 (2.33-2.57)	2.48 (2.36-2.61)
	P for trend				<0.0001	<0.0001	<0.0001	<0.0001	<0.0001	<0.0001
	Model 1 : Non-adjusted
	Model 2 : Adjusted for Age and Sex
	Model 3 : Model 2 + BMI, Smoking, Drinking
	Model 4 : Model 3 + Hypertension, Dyslipidemia, Chronic kidney disease, Fasting glucose, DM duration, Insulin user
	Model 5 : Model 4 + Previous SH
	Model 6 : Model 5 + Household size
	SH, severe hypoglycemia, DM; type 2 diabetes

## Sheet: eTable 9
	eTable 9. Hazard ratios and 95% CIs for SH outcomes by duration in the income group during the index period
		Event/number	Person-year	Incidence rate per 1,000 person-year	Model 1	Model 2	Model 3	Model 4	Model 5
	Duration in the medical aid receipt group during index period
	0 years	22562/1770527	1.17404e+07	1.92175	Reference	Reference	Reference	Reference	Reference
	1 year	358/11378	72275.5	4.95327	2.57 (2.32-2.86)	2.64 (2.38-2.93)	2.46 (2.22 -2.73)	1.85 (1.67-2.05)	1.71 (1.54-1.89)
	2 years	242/6805	43666.6	5.542	2.88 (2.54-3.27)	3.09 (2.72-3.51)	2.86 (2.52-3.24)	2.04 (1.79-2.31)	1.93 (1.70-2.19)
	3 years	192/5634	36151.3	5.31101	2.76 (2.40-3.18)	3.04 (2.64-3.51)	2.77 (2.40-3.20)	1.94 (1.68-2.23)	1.75 (1.52-2.02)
	4 years	220/5488	34830.7	6.31626	3.28 (2.88-3.75)	3.70 (3.24-4.23)	3.40 (2.98-3.88)	2.34 (2.05-2.68)	2.12 (1.85-2.42)
	5 years	1629/38530	245602	6.63268	3.45 (3.28-3.63)	3.82 (3.63-4.01)	3.47 (3.30-3.66)	2.37 (2.26-2.50)	2.12 (2.01-2.23)
	P for trends				<0.0001	<0.0001	<0.0001	<0.0001	<0.0001
	Duration in the 1st Quartile Income Group During Index Period
	0 years	13084/1117712	7.43089e+06	1.76076	Reference	Reference	Reference	Reference	Reference
	1 year	2767/196921	1.30352e+06	2.12271	1.21 (1.16 -1.26)	1.21 (1.16-1.26)	1.18 (1.14-1.23)	1.16 (1.11-1.21)	1.15 (1.10-1.19)
	2 years	1975/136128	900525	2.19316	1.25 (1.19-1.31)	1.23 (1.18-1.29)	1.21 (1.15-1.26)	1.17 (1.12-1.23)	1.16 (1.11-1.22)
	3 years	1733/108397	714701	2.42479	1.38 (1.31-1.48)	1.36 (1.27-1.40)	1.30 (1.24-1.37)	1.278 (1.22-1.34)	1.27 (1.21-1.34)
	4 years	1561/95525	627643	2.48708	1.41 (1.34-1.49)	1.35 (1.28-1.42)	1.31 (1.25-1.38)	1.29 (1.22-1.36)	1.27 (1.20-1.34)
	5 years	4083/183679	1.1956e+06	3.41503	1.94 (1.87-2.01)	1.85 (1.79-1.92)	1.76 (1.70-1.82)	1.61 (1.55-1.67)	1.54 (1.49-1.60)
	P for trends				<0.0001	<0.0001	<0.0001	<0.0001	<0.0001
	Duration in the 4th Quartile Income Group During Index Period
	0 years	15851/1007359	6.63435e+06	2.38923	Reference	Reference	Reference	Reference	Reference
	1 year	1926/151672	1.0071e+06	1.91242	0.80 (0.76-0.84)	0.78 (0.75-0.82)	0.8 (0.76-0.84)	0.80 (0.77-0.84)	0.82 (0.78-0.86)
	2 years	1373/106783	711149	1.93068	0.81 (0.77-0.86)	0.79 (0.74-0.83)	0.81 (0.76-0.85)	0.81 (0.77-0.86)	0.82 (0.78-0.87)
	3 years	1171/95066	633481	1.84852	0.77 (0.73-0.82)	0.74 (0.70-0.79)	0.77 (0.72-0.81)	0.77 (0.73- 0.82)	0.78 (0.74-0.83)
	4 years	1108/97970	653683	1.69501	0.71 (0.67-0.76)	0.68 (0.64-0.73)	0.71 (0.66-0.75)	0.71 (0.67-0.76)	0.72 (0.68-0.77)
	5 years	3774/379512	2.53312e+06	1.48986	0.62 (0.60-0.65)	0.63 (0.61-0.66)	0.66 (0.64-0.69)	0.68 (0.66-0.71)	0.70 (0.67-0.72)
	P for trends				<0.0001	<0.0001	<0.0001	<0.0001	<0.0001
	Duration in the Top 5 Percentile Income Group During Index Period
	0 years	23306/1637240	1.08264e+07	2.15271	Reference	Reference	Reference	Reference	Reference
	1 year	624/58005	387603	1.6099	0.75 (0.69-0.81)	0.73 (0.67-0.79)	0.75 (0.69-0.81)	0.75 (0.69-0.82)	0.76 (0.70-0.83)
	2 years	323/34109	228510	1.41351	0.66 (0.59-0.73)	0.63 (0.56-0.70)	0.65 (0.59-0.73)	0.66 (0.59-0.74)	0.68 (0.61-0.76)
	3 years	259/27136	181826	1.42444	0.66 (0.59-0.75)	0.64 (0.57-0.72)	0.67 (0.59-0.75)	0.68 (0.60-0.77)	0.70 (0.62-0.79)
	4 years	208/25554	171099	1.21567	0.57 (0.49-0.65)	0.56 (0.49-0.64)	0.58 (0.51-0.67)	0.60 (0.52-0.69)	0.61 (0.53-0.70)
	5 years	483/56318	377492	1.2795	0.60 (0.54-0.65)	0.59 (0.54-0.64)	0.62 (0.57-0.68)	0.64 (0.59-0.70)	0.66 (0.60-0.72)
	P for trends				<0.0001	<0.0001	<0.0001	<0.0001	<0.0001
	Model 1 : Non-adjusted
	Model 2 : Adjusted for Age and Sex
	Model 3 : Model 2 + BMI, Smoking, Drinking
	Model 4 : Model 3 + Hypertension, Dyslipidemia, Chronic kidney disease, Fasting glucose, DM duration, Insulin user
	Model 5 : Model 4 + Previous SH
	SH, severe hypoglycemia, DM; type 2 diabetes

[truncated: 6 more sheets: eTable 10, eTable 11, eTable 12, eTable 13, eTable 14, eTable 15]
